# Supplementary material for: Association between Circulating T Cells and the Gut Microbiome in Healthy Individuals: Findings from a Pilot Study
Source: Int J Mol Sci. 2024 Jun 21;25(13):6831. doi: 10.3390/ijms25136831 (PMC11241708; doi:10.3390/ijms25136831)
Supplement: Supplementary file 1 [file ijms-25-06831-s001.zip]

Archive with 1 entries (1 files):
- ijms-3036914-supplementary.pdf
